# Supplementary material for: Unveiling the Dynamics of NO3 at the Air–Water Interface and in Bulk Water: A Comparative Study with Cl and ClO
Source: Molecules. 2025 Apr 11;30(8):1724. doi: 10.3390/molecules30081724 (PMC12029586; doi:10.3390/molecules30081724)
Supplement: Supplementary file 1 [file molecules-30-01724-s001.zip]

Archive with 1 entries (1 files):
- molecules-3526039-supplementary - updated.pdf
